# Supplementary material for: Schnyder corneal dystrophy-associated UBIAD1 mutations cause corneal cholesterol accumulation by stabilizing HMG-CoA reductase
Source: PLoS Genet. 2019 Jul 19;15(7):e1008289. doi: 10.1371/journal.pgen.1008289 (PMC6668851; doi:10.1371/journal.pgen.1008289)
Supplement: S1 Table — (XLSX) [file pgen.1008289.s008.xlsx]

## Sheet: Sheet1
Proteins	Spectral counts
	WT	G186R
3-hydroxy-3-methyl-glutaryl-CoA reductase (HMGCR)	215	390
Valosin-containing protein ATPase (VCP/p97)	53	187
Protein sel-1 homolog 1 (SE1L1)	35	108
Erlin-1	84	59
Erlin-2	105	91
ER membrane protein complex subunit 1 (EMC1)	70	59
ER membrane protein complex subunit 2 (EMC2)	23	14
ER membrane protein complex subunit 3 (EMC3)	24	17
ER membrane protein complex subunit 6 (EMC6)	10	27
ER membrane protein complex subunit 7 (EMC7)	36	26
ER membrane protein complex subunit 7 (EMC8)	28	17
FAS-associated factor 2 (FAF2)	45	48
Vesicle-associated membrane protein-associated protein A (VAPA)	43	5
Coiled-coil domain-containing protein 47 (CCD47)	43	5
GPI transamidase component PIG-T (PIGT)	41	18
GPI transamidase component PIG-S (PIGS)	37	14
Oxysterol-binding protein-related protein 8 (OSBL8)	38	22
Endoplasmic reticulum lectin 1 (ERLEC1)	34	16
Extended synaptotagmin-2 (ESYT2)	32	27
Nodal modulator 3 (NOMO3)	30	11
Vesicle-trafficking protein SEC22b (SC22B)	28	17
Synoviolin (SYVN1)	29	24
Ubiquitin-conjugating enzyme E2 J1 (UBE2J1)	28	7
Prolactin regulatory element-binding protein (PREB)	27	8
Protein OS-9 (OS9)	26	12
Cleft lip and palate transmembrane protein 1 (CLPT1)	23	27
Translocon-associated protein subunit delta (SSRD)	22	12
26S proteasome non-ATPase regulatory subunit 1 (PSMD1)	22	16
26S proteasome non-ATPase regulatory subunit 3 (PSMD3)	14	3
26S proteasome non-ATPase regulatory subunit 8 (PSMD8)	6	7
26S proteasome non-ATPase regulatory subunit 6 (PSMD6)	7	6
26S protease regulatory subunit 6A (PRS6A)	11	2
26S protease regulatory subunit 8 (PRS8)	11	5
26S proteasome non-ATPase regulatory subunit 7 (PSMD7)	10	4
Proteasome subunit alpha type-7 (PSA7)	11	5
Proteasome subunit alpha type-2 (PSA2)	10	5
Proteasome subunit alpha type-1 (PSA1)	9	7
Proteasome subunit alpha type-6	8	7
Proteasome subunit beta type-3 (PSB3)	8	4
Membrane magnesium transporter 1 (MMGT1)	20	18
Reticulon-4 (RTN4)	20	12
3-ketodihydrosphingosine reductase (KDSR)	20	7
Heat shock 70 kDa protein 1-like (HS71L)	18	9
Derlin-2 (DERL2)	17	5
Derlin-1 (DERL1)	14	13
Malectin	15	6
Thioredoxin-related transmembrane protein 2 (TMX2)	14	2
Phosphatidylinositol glycan anchor biosynthesis class U protein (PIGU)	13	4
Very-long-chain enoyl-CoA reductase (TECR)	12	7
Estradiol 17-beta-dehydrogenase 12 (DHB12)	12	2
UFM1-protein ligase 1	11	4
Translational activator GCN1 (GCN1L)	11	2
Vesicle-trafficking protein SEC22a	10	5
Nicalin (NCLN)	10	4
Transmembrane and coiled-coil domain-containing protein 1 (TMCO1)	10	3
GPI inositol-deacylase (PGAP1)	9	6
Signal peptidase complex subunit 3 (SPCS3)	9	6
Anoctamin-6 (ANO6)	9	4
Transmembrane protein 205 (TM205)	9	5
Dephospho-CoA kinase domain-containing protein (DCAKD)	8	8
Yip1 interacting factor homolog B (YIF1B)	8	3
Adipocyte plasma membrane-associated protein (APMAP)	8	3
Serine palmitoyltransferase 1 (SPTC1)	8	2
membrane-bound O-acyltransferase domain-containing protein 7 (MBOAT7)	7	9
BRI3-binding protein (BRI3B)	6	2
ATP-binding cassette sub-family D member 4 (ABCD4)	6	2
Coiled-coil domain-containing protein 167 (CC167)	5	3
Endoplasmic reticulum metallopeptidase 1 (ERMP1)	5	2
CAAX prenyl protease 1 homolog (FACE1)	4	5
Calmegin (CLGN)	4	3
Lipase maturation factor 2 (LMF2)	4	3
All-trans-retinol 13,14-reductase (RETST)	3	2
Golgi reassembly-stacking protein 2 (GORS2)	2	5
Prolactin-inducible protein (PIP)	0	7
Serpin B3 (SPB3)	0	7
Protein S100-A7 (S10A7)	0	6
Protein S100-A9 (S10A9)	0	5
Serpin B3 (SPB3)	0	7
Filaggrin-2 (FLG2)	0	3
Caspase-14 (CASP14)	0	2
Zymogen granule protein 16 homolog B (ZG16B)	0	2
Antigen peptide transporter 1 (TAP1)	0	2
Presenilin-1 (PSN1)	0	2
Acyl-CoA:lysophosphatidylglycerol acyltransferase 1 (LGAT1)	0	2
Etoposide-induced protein 2.4 (EI24)	0	2
Polycystin-2 (PKD2)	0	2
Coatomer subunit alpha (COPA)	0	2
